# Supplementary material for: Multi‐drug resistance and compensatory mutations in Mycobacterium tuberculosis in Vietnam
Source: Trop Med Int Health. 2025 Mar 13;30(5):426–36. doi: 10.1111/tmi.14104 (PMC12050163; doi:10.1111/tmi.14104)
Supplement: Supplementary file 1 — DATA S1. Supporting Information. [file TMI-30-426-s001.xlsx]

## Sheet: Supplementary data
Epidemiological and phenotypic data									Genetic mutations
No	Strain code	Year	Geographic area	Phenotypic-drug resistant profile	Spoligotype pattern	MIRU-VNTR 24 pattern	M. tuberculosis Genotype	Genotypic-drug resistant profile	rpoB	katG	inhA	ahpC	rpoC	rpoA	rrs2	gyrA	gyrB
1	Nrd77	2009	Northern Vietnam	H	0000000000000000000000000000000000111111111	27142233544558122134263	Beijing	H	WT	katG315Thr	WT	WT	WT	WT	WT	WT	WT
2	Nrd85	2009	Northern Vietnam	H	0000000000000000000000000000000000111111111	25343432544748122334253	Beijing	H	WT	katG315Thr	WT	WT	WT	WT	WT	WT	WT
3	N2	2007	Northern Vietnam	H	0000000000000000000000000000000000111111111	27142233544558122134263	Beijing	H	WT	katG315Thr	WT	WT	WT	WT	WT	WT	WT
4	N3	2007	Northern Vietnam	H	0000000000000000000000000000000000111111111	27142233544558122134263	Beijing	H	WT	katG315Thr	WT	WT	WT	WT	WT	WT	WT
5	N7	2007	Northern Vietnam	H	0000000000000000000000000000000000111111111	27142233544558122134263	Beijing	H	WT	katG315Thr	WT	WT	WT	WT	WT	WT	WT
6	S107	2008	Southern Vietnam	H	0000000000000000000000000000000000111111111	27343233544459122334253	Beijing	H	WT	WT	inhA-15T	WT	WT	WT	WT	WT	WT
7	S134	2008	Southern Vietnam	H	0000000000000000000000000000000000111111111	26343233544547122334253	Beijing	H	WT	katG315Thr	WT	WT	WT	WT	WT	WT	WT
8	S174	2005	Southern Vietnam	H	0000000000000000000000000000000000111111111	210145433544746122334252	Beijing	HQ	WT	WT	inhA-15T	WT	WT	WT	WT	gyrA94Tyr	WT
9	Srd87	2009	Southern Vietnam	H	0000000000000000000000000000000000111111111	27142233544558122134263	Beijing	H	WT	katG315Thr	WT	WT	WT	WT	WT	WT	WT
10	Srd89	2009	Southern Vietnam	H	0000000000000000000000000000000000111111111	28343333553345122334252	Beijing	HZ	WT	katG315Thr	WT	WT	WT	WT	WT	WT	WT
11	Srd91	2009	Southern Vietnam	H	0000000000000000000000000000000000111111111	27343233544547122334253	Beijing	H	WT	katG315Thr	WT	WT	WT	WT	WT	WT	WT
12	S127	2008	Southern Vietnam	HR	0000000000000000000000000000000000111000001	27443233544658122334253	Beijing	HRZ	rpoB531Leu	katG315Thr	WT	WT	WT	WT	WT	WT	WT
13	Nrd19	2008	Northern Vietnam	HS	0000000000000000000000000000000000111111111	27343433544737122335253	Beijing	HS	WT	katG315Thr	WT	WT	WT	WT	WT	WT	WT
14	Nrd26	2008	Northern Vietnam	HS	0000000000000000000000000000000000111111111	26343233544647122334253	Beijing	HS	WT	katG315Thr	WT	WT	WT	WT	WT	WT	WT
15	Nrd57	2009	Northern Vietnam	HS	0000000000000000000000000000000000111111111	27142233544559122134263	Beijing	HS	WT	katG315Thr	WT	WT	WT	WT	WT	WT	WT
16	Nrd67	2009	Northern Vietnam	HS	0000000000000000000000000000000000111111111	26343233544647122334253	Beijing	HS	WT	katG315Thr	WT	WT	WT	WT	WT	WT	WT
17	Nrd80	2009	Northern Vietnam	HS	0000000000000000000000000000000000111111111	25341333544648122334253	Beijing	HSZ	WT	katG315Thr	WT	WT	WT	WT	WT	WT	WT
18	Nrd87	2009	Northern Vietnam	HS	0000000000000000000000000000000000111111111	27523433544735122334253	Beijing	HS	WT	katG315Thr	WT	WT	WT	WT	WT	WT	WT
19	Nrd96	2009	Northern Vietnam	HS	0000000000000000000000000000000000111111111	26343233544647122334253	Beijing	HSZ	WT	katG315Thr	WT	WT	WT	WT	WT	WT	WT
20	Nrd69	2009	Northern Vietnam	HS	0000000000000000000000000000000000111111111	26343233544647122334253	Beijing	HS	WT	katG315Thr	WT	WT	WT	WT	WT	WT	WT
21	Nrd5	2008	Northern Vietnam	HS	0000000000000000000000000000000000111111111	26343233544547122334253	Beijing	HRSZ	rpoB526Asn	katG315Asn	WT	WT	WT	WT	WT	WT	WT
22	S142	2005	Southern Vietnam	HS	0000000000000000000000000000000000111111111	28343433544648122334253	Beijing	HS	WT	katG315Thr	WT	WT	WT	WT	WT	WT	WT
23	C199	2009	Central Vietnam	HS	0000000000000000000000000000000000111111111	26323233544647122334253	Beijing	HS	WT	katG315Thr	WT	WT	WT	WT	WT	WT	WT
24	C213	2009	Central Vietnam	HS	0000000000000000000000000000000000111111111	26323233544658122334253	Beijing	HS	WT	katG315Thr	WT	WT	WT	WT	WT	WT	WT
25	Nrd6	2008	Northern Vietnam	HRS	0000000000000000000000000000000000111111111	26343233544647122334253	Beijing	HRSZ	rpoB522Leu&rpoB531Leu	katG315Thr	WT	WT	WT	WT	WT	WT	WT
26	N17d	2007	Northern Vietnam	HRS	0000000000000000000000000000000000101111111	27343233544448122334253	Beijing	HRSZ	rpoB531Leu	katG315Thr	WT	WT	WT	WT	WT	WT	WT
27	S57	2008	Southern Vietnam	HRS	0000000000000000000000000000000000111111111	27343233544458122334253	Beijing	HRSZ	rpoB531Leu	katG315Thr	WT	WT	WT	WT	WT	WT	WT
28	S80	2008	Southern Vietnam	HRS	0000000000000000000000000000000000111111111	27345233544688122334253	Beijing	HRSZ	rpoB531Leu	katG315Thr	WT	WT	rpoC416Ser	WT	WT	WT	WT
29	S84	2008	Southern Vietnam	HRS	0000000000000000000000000000000000111111111	27244433544848122334243	Beijing	HRSZ	rpoB531Leu	WT	inhA-15T	WT	WT	WT	WT	WT	WT
30	S98	2007	Southern Vietnam	HRS	0000000000000000000000000000000000111111111	27142233544558122134263	Beijing	HRS	rpoB531Leu	katG315Thr	WT	WT	rpoC448Glu	WT	WT	WT	WT
31	S124	2008	Southern Vietnam	HRS	0000000000000000000000000000000000111111111	26343223544658122334254	Beijing	HRS	rpoB526Tyr	katG315Thr	WT	WT	WT	WT	WT	WT	WT
32	Srd86	2009	Southern Vietnam	HRS	0000000000000000000000000000000000111111111	27143233544558122134253	Beijing	HRSZ	rpoB516Val	katG315Thr	WT	WT	WT	WT	WT	WT	WT
33	C108	2008	Central Vietnam	HRS	0000000000000000000000000000000000111111111	27345233544688122334253	Beijing	HRSZ	rpoB533Pro	katG315Thr	WT	WT	WT	WT	WT	WT	WT
34	C117	2008	Central Vietnam	HRS	0000000000000000000000000000000000111111111	27346233544688122334253	Beijing	HRSZ	rpoB526Arg	katG315Thr	WT	WT	WT	WT	WT	WT	WT
35	C138	2008	Central Vietnam	HRS	0000000000000000000000000000000000111111111	26343233544637122334253	Beijing	HRS	rpoB516Val	katG315Thr&katG710Phe	WT	WT	WT	WT	WT	WT	WT
36	S130	2008	Southern Vietnam	HRE	0000000000000000000000000000000000111111111	27343223544656122334254	Beijing	HRE	rpoB531Leu	WT	inhA-15T	WT	WT	WT	WT	WT	WT
37	Srd58	2009	Southern Vietnam	HRE	0000000000000000000000000000000000111111111	26343233544647122334253	Beijing	HREZ	rpoB531Leu	katG315Thr&katG430Pro	WT	WT	WT	WT	WT	WT	WT
38	Srd99	2009	Southern Vietnam	HSE	0000000000000000000000000000000000111111111	27343433544735123334253	Beijing	HSE	WT	katG315Thr	WT	WT	WT	WT	WT	WT	WT
39	Srd82	2009	Southern Vietnam	RSE	0000000000000000000000000000000000111111111	27343223544656122334254	Beijing	HRSE	rpoB516Val&rpoB757Ala	katG285Ser&katG389Gly	WT	WT	WT	WT	WT	WT	WT
40	Nrd62	2009	Northern Vietnam	HRSE	0000000000000000000000000000000000111111111	25343232544948122334253	Beijing	HRSE	rpoB526Asp	katG315Thr	WT	WT	WT	WT	WT	WT	WT
41	Nrd86	2009	Northern Vietnam	HRSE	0000000000000000000000000000000000111111111	27343433544735122334253	Beijing	HRSE	rpoB526Tyr	katG315Thr	WT	WT	WT	WT	WT	WT	WT
42	Nrd83	2009	Northern Vietnam	HRSE	0000000000000000000000000000000000111111111	27142233544558122134263	Beijing	HRSZKAC	rpoB531Leu	katG315Thr	WT	WT	rpoC483Gly	WT	rrs1484T	WT	WT
43	Nrd93	2009	Northern Vietnam	HRSE	0000000000000000000000000000000000111111111	26343233544647122334253	Beijing	HRSZ	rpoB533Pro	katG315Thr	WT	WT	WT	WT	WT	WT	WT
44	Nrd36	2008	Northern Vietnam	HRSE	0000000000000000000000000000000000000111111	24543433544438122334253	Beijing	HRSEZ	rpoB526Asn&rpoB533Ser	katG315Thr	WT	WT	WT	WT	WT	WT	WT
45	Nrd90	2009	Northern Vietnam	HRSE	0000000000000000000000000000000000111111111	27343233544459122334253	Beijing	HRSEZ	rpoB572Phe	katG315Thr	WT	WT	WT	WT	WT	WT	WT
46	Nrd38	2008	Northern Vietnam	HRSE	0000000000000000000000000000000000111111111	18343333544448122334252	Beijing	HRSEZ	rpoB531Leu	katG315Thr	WT	WT	rpoC483Gly	WT	WT	WT	WT
47	Nrd95	2009	Northern Vietnam	HRSE	0000000000000000000000000000000000111111111	27142233544558122134263	Beijing	HRSE	rpoB572Phe	katG315Thr	WT	WT	WT	WT	WT	WT	WT
48	Nrd35	2008	Northern Vietnam	HRSE	0000000000000000000000000000000000111111111	26343233544644122334253	Beijing	HRS	rpoB531Leu	katG315Thr	WT	WT	WT	WT	WT	WT	WT
49	Nrd10	2008	Northern Vietnam	HRSE	0000000000000000000000000000000000111111111	26243233544542122334253	Beijing	HRSE	rpoB526Asp	katG315Asn	WT	WT	WT	WT	WT	WT	WT
50	Nrd11	2008	Northern Vietnam	HRSE	0000000000000000000000000000000000111111111	27142233544558122134263	Beijing	HREZKAC	rpoB531Leu	katG315Thr	inhA-15T	WT	rpoC416Ser	WT	rrs1401G	WT	WT
51	Nrd14	2008	Northern Vietnam	HRSE	0000000000000000000000000000000000111111111	26343233444647122334253	Beijing	HRSEZ	rpoB515Ile&rpoB516Val	katG315Thr	WT	WT	WT	WT	WT	WT	WT
52	Nrd16	2008	Northern Vietnam	HRSE	0000000000000000000000000000000000111111111	27345343544642122334223	Beijing	HRSEZ	rpoB531Leu	katG315Thr	WT	WT	WT	WT	WT	WT	WT
53	Nrd18	2008	Northern Vietnam	HRSE	0000000000000000000000000000000000111111111	26343233544647122334253	Beijing	HRSEOM	rpoB526Asp	katG315Thr	WT	WT	WT	WT	WT	gyrA94Ala	WT
54	Nrd21	2008	Northern Vietnam	HRSE	0000000000000000000000000000000000111111111	26243233544647122334253	Beijing	HRSEZ	rpoB526Tyr	katG315Thr	WT	WT	WT	WT	WT	WT	WT
55	Nrd27	2008	Northern Vietnam	HRSE	0000000000000000000000000000000000111111111	27345233544688122334253	Beijing	HRSE	rpoB516Val	katG315Thr	WT	WT	WT	WT	WT	WT	WT
56	Nrd40	2008	Northern Vietnam	HRSE	0000000000000000000000000000000000111111111	26343233544647122334253	Beijing	HRSEZ	rpoB533Pro	katG315Thr	WT	WT	WT	WT	WT	WT	WT
57	Nrd51	2009	Northern Vietnam	HRSE	0000000000000000000000000000000000111111111	26343433543747122334253	Beijing	HRSEZ	rpoB531Leu	katG315Thr	WT	WT	rpoC483Gly	WT	WT	WT	WT
58	Nrd53	2009	Northern Vietnam	HRSE	0000000000000000000000000000000000111111111	26343233534647122334253	Beijing	HREKAC	rpoB526Asp&rpoB562Ala	katG315Thr	WT	WT	WT	WT	rrs1401G	WT	WT
59	Nrd63	2009	Northern Vietnam	HRSE	0000000000000000000000000000000000111111111	26343233543648122334253	Beijing	HRS	rpoB531Leu	katG315Thr	WT	WT	WT	WT	WT	WT	WT
60	Nrd76	2009	Northern Vietnam	HRSE	0000000000000000000000000000000000111111111	26343233544547122334253	Beijing	HRSEZ	rpoB531Leu	katG315Thr	WT	WT	WT	rpoA181Ala	WT	WT	WT
61	Nrd92	2009	Northern Vietnam	HRSE	0000000000000000000000000000000000111111111	27344433544735122334253	Beijing	HRSEZ	rpoB531Leu	katG315Thr	WT	WT	WT	WT	WT	WT	WT
62	N9d	2007	Northern Vietnam	HRSE	0000000000000000000000000000000000111111111	273432335444510122334253	Beijing	HRSEZOM	rpoB572Phe	katG315Thr	WT	WT	WT	WT	WT	WT	gyrB461Asn
63	N22d	2007	Northern Vietnam	HRSE	0000000000000000000000000000000000111110111	26343233544647122334253	Beijing	HRSEZ	rpoB531Leu	katG315Thr	WT	WT	WT	WT	WT	WT	WT
64	N48d	2007	Northern Vietnam	HRSE	0000000000000000000000000000000000111111111	27343433544735122334253	Beijing	HRSZ	rpoB516Val&rpoB526Asp	katG315Thr	WT	WT	WT	WT	WT	WT	WT
65	N50d	2007	Northern Vietnam	HRSE	0000000000000000000000000000000000111111111	27343433544735122334253	Beijing	HRSEZ	rpoB531Leu	katG315Thr	WT	WT	WT	WT	WT	WT	WT
66	N19d	2007	Northern Vietnam	HRSE	0000000000000000000000000000000000111111111	273432434445510122334253	Beijing	HRSEZ	rpoB531Leu	katG315Thr	WT	WT	WT	rpoA187Ala	WT	WT	WT
67	S256	2006	Southern Vietnam	HRSE	0000000000000000000000000000000000111111111	27323233554558122334253	Beijing	HRSEKAC	rpoB531Leu	katG315Thr	WT	WT	WT	WT	rrs1401G	WT	WT
68	S8	2007	Southern Vietnam	HRSE	0000000000000000000000000000000000111111111	27345233544688122334253	Beijing	HRSEZOM	rpoB531Leu	katG315Thr	WT	WT	WT	WT	WT	gyrA94Gly	WT
69	S56	2008	Southern Vietnam	HRSE	0000000000000000000000000000000000111111111	26343233544547122334253	Beijing	HRSEZOM	rpoB531Leu	katG394Ala	nhA-15T&inhA94Ala	WT	WT	WT	WT	Arg94Gln	WT
70	S70	2008	Southern Vietnam	HRSE	0000000000000000000000000000000000111111111	26343233544547122334253	Beijing	HRSEZ	rpoB511Pro	katG315Thr	WT	WT	WT	WT	WT	WT	WT
71	S90	2007	Southern Vietnam	HRSE	0000000000000000000000000000000000111111111	27343233544558122334253	Beijing	HRSEZOM	rpoB531Leu	katG315Thr	WT	WT	WT	WT	WT	gyrA94Gly	WT
72	S114	2008	Southern Vietnam	HRSE	0000000000000000000000000000000000101111111	27343243544548122334253	Beijing	HRSZ	rpoB531Leu	katG315Thr	WT	WT	rpoC483Ala	WT	WT	WT	WT
73	S116	2008	Southern Vietnam	HRSE	0000000000000000000000000000000000111111111	27343223544558122334254	Beijing	HRSE	rpoB531Leu	katG315Thr	WT	WT	rpoC452Ser	WT	WT	WT	WT
74	S112	2008	Southern Vietnam	HRSE	0000000000000000000000000000000000111111111	27343233544657122334253	Beijing	HRSE	rpoB531Leu	katG315Thr	WT	WT	rpoC485Asn	WT	WT	WT	WT
75	S120	2008	Southern Vietnam	HRSE	0000000000000000000000000000000000111111111	26343233544547122334253	Beijing	HRSE	rpoB531Leu	WT	inhA-15T&inhA94Ala	WT	WT	WT	WT	WT	WT
76	S132	2008	Southern Vietnam	HRSE	0000000000000000000000000000000000111111111	27345233544688122334253	Beijing	HRSEZ	rpob531Leu	katG315Thr	WT	WT	rpoC525Asn	WT	WT	WT	WT
77	S202	2008	Southern Vietnam	HRSE	0000000000000000000000000000000000111111111	27343223544658122334254	Beijing	HRSEZ	rpoB531Leu	katG315Thr	WT	WT	WT	WT	WT	WT	WT
78	S201	2008	Southern Vietnam	HRSE	0000000000000000000000000000000000111111111	26343233544658122334253	Beijing	HRSEZ	rpoB531Leu	katG315Thr	WT	WT	WT	WT	WT	WT	WT
79	S104	2008	Southern Vietnam	HRSE	0000000000000000000000000000000000111111111	28343233544658122334253	Beijing	HRSEZKACOM	rpoB516Val	katG315Thr	WT	WT	WT	WT	rrs1401G	gyrA94Gly	WT
80	S204	2008	Southern Vietnam	HRSE	0000000000000000000000000000000000111111111	27343233544458122344253	Beijing	HRSEOM	rpoB530Met&rpoB531Phe	katG315Thr	inhA8C	WT	WT	WT	WT	gyrA94Ala	WT
81	S205	2008	Southern Vietnam	HRSE	0000000000000000000000000000000000111111111	25341333544648122334253	Beijing	HRSEZKAC	rpoB572Phe	katG315Thr	WT	WT	WT	rpoA202Thr	rrs1001T&rrs1401G	WT	WT
82	S126	2008	Southern Vietnam	HRSE	0000000000000000000000000000000000111111111	26343233544547122334253	Beijing	HRSEZKACOM	rpoB531Leu	WT	inhA-15T&inhA94Ala	WT	WT	WT	rrs1401G	gyrA90Val	WT
83	S55	2008	Southern Vietnam	HRSE	0000000000000000000000000000000000111111111	27343223544658122334253	Beijing	HRSEZKACOM	rpoB531Leu	katG315Thr	WT	WT	WT	WT	rrs1401G	Ala90Val	WT
84	S85	2007	Southern Vietnam	HRSE	0000000000000000000000000000000000111111111	27343223544658122334254	Beijing	HRSEZKACOM	rpoB516Val	katG315Thr	WT	WT	WT	WT	rrs1401G	gyrA94Gly	WT
85	Srd55	2009	Southern Vietnam	HRSE	0000000000000000000000000000000000111111111	26343233544659122334253	Beijing	HRSEZ	rpoB531Leu	katG315Thr	inhA-15T	WT	WT	WT	WT	WT	WT
86	Srd56	2009	Southern Vietnam	HRSE	0000000000000000000000000000000000111111111	27343223544658122334253	Beijing	HRSE	rpoB511Pro&rpoB526Asp	katG315Thr	WT	WT	WT	WT	WT	WT	WT
87	Srd57	2009	Southern Vietnam	HRSE	0000000000000000000000000000000000111111111	27343233544657122334253	Beijing	HRSEZ	rpoB531Leu	katG315Thr	WT	WT	WT	WT	WT	WT	WT
88	Srd70	2009	Southern Vietnam	HRSE	0000000000000000000000000000000000111111111	17343433544448122434253	Beijing	HRSEZ	rpoB516Val	katG315Thr	WT	WT	WT	WT	WT	WT	WT
89	Srd80	2009	Southern Vietnam	HRSE	0000000000000000000000000000000000111111111	25343233540458122334253	Beijing	HRSEZKACOM	rpoB526Asp&rpoB533Pro	katG315Thr	WT	WT	WT	WT	rrs1401G	gyrA94Gly	WT
90	Srd83	2009	Southern Vietnam	HRSE	0000000000000000000000000000000000111111111	27343233544657122334253	Beijing	HRSEZOM	rpoB533Pro	katG315Thr	WT	WT	WT	WT	WT	gyrA94Gly	WT
91	Srd85	2009	Southern Vietnam	HRSE	0000000000000000000000000000000000111111111	27343233544657122334253	Beijing	HRSEZ	rpoB531Leu	katG315Thr	WT	WT	WT	rpoA183Ala	WT	WT	WT
92	Srd90	2009	Southern Vietnam	HRSE	0000000000000000000000000000000000111111111	28343333553345122334252	Beijing	HRSE	rpoB526Ser&rpoB527Gln	katG315Thr	WT	WT	WT	WT	WT	WT	WT
93	S27	2007	Southern Vietnam	HRSE	0000000000000000000000000000000000111111111	27343233544558122334253	Beijing	HRSEZ	rpoB526Tyr	katG315Thr	WT	WT	rpoC448Glu	WT	WT	WT	WT
94	S30	2007	Southern Vietnam	HRSE	0000000000000000000000000000001000001111111	27345233544688122334253	Beijing	HRSEZOM	rpoB146Phe	katG315Thr	WT	WT	rpoC483Gly	WT	WT	gyrA90Val	WT
95	S38	2008	Southern Vietnam	HRSE	0000000000000000000000000000000000001100111	27323233544658122334253	Beijing	HRSEZ	rpoB516Val	katG315Thr	WT	WT	WT	WT	WT	WT	WT
96	S51	2008	Southern Vietnam	HRSE	0000000000000000000000000000000000001111111	27345233544488122334253	Beijing	HRSEZ	rpoB526Tyr	katG315Thr	WT	WT	WT	WT	WT	WT	WT
97	C146	2008	Central Vietnam	HRSE	0000000000000000000000000000000000111111111	26343233544637122334253	Beijing	HRSEZ	rpoB516Val	katG315Thr&katG710Phe	WT	WT	WT	WT	WT	WT	WT
98	C147	2008	Central Vietnam	HRSE	0000000000000000000000000000000000111111111	26343233544637122334253	Beijing	HRSEZ	rpoB516Val	katG315Thr&katG710Phe	WT	WT	WT	WT	WT	WT	WT
99	C172	2008	Central Vietnam	HRSE	0000000000000000000000000000000000111111111	27143233544558122334253	Beijing	HRSEZ	rpoB531Leu	katG315Thr	WT	WT	WT	WT	WT	WT	WT
100	C225	2009	Central Vietnam	HRSE	0000000000000000000000000000000000111111111	28143233544558122134253	Beijing	HRSEZ	rpoB531Leu	katG315Thr	WT	WT	WT	WT	WT	WT	WT
101	C293	2009	Central Vietnam	HRSE	0000000000000000000000000000000000101111111	27343233544448122334253	Beijing	HRSZ	rpoB531Leu	katG315Thr	WT	WT	WT	WT	WT	WT	WT
102	N4	2007	Northern Vietnam	H	1001111111111101111111111001000010111111111	102323142547255212333253	EAI	H	WT	katG315Thr	WT	WT	WT	WT	WT	WT	WT
103	Nrd7	2008	Northern Vietnam	H	1111111111111111111111111001000011111111111	62524142447256242333353	EAI	H	WT	katG315Thr	WT	WT	WT	WT	WT	WT	WT
104	N5	2007	Northern Vietnam	H	1111111111111111111111100000000000000011111	62524142447256242333353	EAI	H	WT	katG315Thr	WT	WT	WT	WT	WT	WT	WT
105	S157	2005	Southern Vietnam	H	1101111000000000000000000111000010111111111	522221434441108362233263	EAI	H	WT	WT	inhA-15T	WT	WT	WT	WT	WT	WT
106	S165	2005	Southern Vietnam	H	1111111111111111111111111001000010111111111	62324132547256242333253	EAI	H	WT	katG315Thr	WT	WT	WT	WT	WT	WT	WT
107	S188	2005	Southern Vietnam	H	1111111111111111111111111001000010111001111	62524142447256242333353	EAI	H	WT	katG315Thr	WT	WT	WT	WT	WT	WT	WT
108	S233	2008	Southern Vietnam	H	1111111111110000000000111001000010111111111	62324142547264242333253	EAI	H	WT	katG315Thr	WT	WT	WT	WT	WT	WT	WT
109	S276	2005	Southern Vietnam	H	1111111111110111111111111001000010111110111	62324132547255242333252	EAI	H	WT	katG325Leu	WT	C-52T	WT	WT	WT	WT	WT
110	Srd92	2009	Southern Vietnam	H	1111111111100111110111111111000010111111111	52426142449875242333253	EAI	Z	WT	WT	WT	WT	WT	WT	WT	WT	WT
111	C79	2008	Central Vietnam	H	1111111111111111111111111001000010111111111	22326242544256242333363	EAI	H	WT	katG315Thr	WT	WT	WT	WT	WT	WT	WT
112	C130	2008	Central Vietnam	H	1111111111111111111110011001000010111111111	62324142747255132333253	EAI	H	WT	katG169Ser	inhA-15T	WT	WT	WT	WT	WT	WT
113	C214	2009	Central Vietnam	H	1111111111111111111111111101000010111011111	62524142447256242333353	EAI	H	WT	katG315Thr	WT	WT	WT	WT	WT	WT	WT
114	S119	2008	Southern Vietnam	HR	1111111111111111111111111111000010111110111	52424143545266242333253	EAI	HR	rpoB511Pro	katG112Ile	inhA-15T	WT	WT	WT	WT	WT	WT
115	Srd94	2009	Southern Vietnam	HR	1111111111111111111111111111000010111111111	52324122546267232333253	EAI	HRZ	rpoB526Tyr	WT	inhA95Val	WT	WT	WT	WT	WT	WT
116	Srd81	2009	Southern Vietnam	HR	1111111111111111111111111001000010111111111	62224142547256242333253	EAI	HRZKACOM	rpoB531Leu	WT	inhA-15T&inhA21Val	WT	WT	WT	rrs1401G	gyrA94Gly	WT
117	C254	2009	Central Vietnam	HR	1111111111111111111111111101000010111111111	62324142547246242333353	EAI	HR	rpoB531Leu	katG31Asp	inhA-15T	WT	WT	WT	WT	WT	WT
118	Srd28	2008	Southern Vietnam	HS	1111111111111111111111111001000010111111111	62224142547255242333253	EAI	HS	WT	katG315Thr	WT	Ala127Pro	WT	WT	WT	WT	WT
119	Srd97	2009	Southern Vietnam	HS	1111111111111111111001111111111011111111111	52222153444842262333263	EAI	H	WT	katG315Thr	WT	WT	WT	WT	WT	WT	WT
120	C209	2009	Central Vietnam	HS	1111111111111111110000000100000000000000011	62324142546256242333353	EAI	HSZ	WT	katG315Thr	WT	WT	WT	WT	WT	WT	WT
121	N1d	2006	Northern Vietnam	HRS	1111111111111111111111111101000000111111111	62324132547256252333253	EAI	HR	rpoB526Arg	katG315Thr	inhA-15T	WT	WT	WT	WT	WT	WT
122	Srd29	2008	Southern Vietnam	HRS	1111111111010111111111111111000010111011111	72324152545242242333253	EAI	HRSZ	rpoB526Asn	WT	inhA8C	WT	WT	WT	WT	WT	WT
123	Srd50	2008	Southern Vietnam	HRS	1111110111111111111111111001000010111111111	62124142547250212333353	EAI	HR	rpoB526Asp	katG315Thr	WT	WT	WT	WT	WT	WT	WT
124	S250	2005	Southern Vietnam	HRS	1111111111111100010000011111000010111111111	52324142547256242333253	EAI	HRZKAC	rpoB531Gln	katG315Thr	WT	WT	WT	WT	rrs1401G	WT	WT
125	Srd52	2009	Southern Vietnam	HRS	1111110111110001111111111001000010111111111	102324142547256242333453	EAI	HRSZ	rpoB516Tyr&rpoB518His	katG315Thr	WT	WT	WT	WT	WT	WT	WT
126	S76	2007	Southern Vietnam	HRE	1111111110111111111111111111100010111111111	52324142545256242334253	EAI	HREZ	rpoB511Pro&rpoB531Leu	katG315Thr	WT	WT	rpoC491Val	WT	WT	WT	WT
127	S109	2008	Southern Vietnam	HRE	1111110111111111111111111001000010111111111	62324142547254242333253	EAI	HRZ	rpoB531Leu	katG439Pro	WT	WT	WT	WT	WT	WT	WT
128	Srd37	2008	Southern Vietnam	HRE	1111111111111111111111111001000010111111111	02324142547255242333363	EAI	HREZ	rpoB531Leu	WT	inhA-15T	WT	WT	WT	WT	WT	WT
129	Srd47	2008	Southern Vietnam	HRE	1111111111111111111011111001000010111111111	62324142545256242333353	EAI	HREZ	rpoB513Pro	katG315Thr	WT	WT	WT	WT	WT	WT	WT
130	N26d	2006	Northern Vietnam	HRSE	1111111111111111111111111101000010111111111	62324132544656242333253	EAI	HRSEZ	rpoB526Asp	WT	inhA-15T	WT	WT	WT	WT	WT	WT
131	N30d	2006	Northern Vietnam	HRSE	1111111111111111111111111101000010111111111	62324132547 56242333253	EAI	HREZ	rpoB526Asp	WT	inhA-15T	WT	WT	WT	WT	WT	WT
132	N36d	2007	Northern Vietnam	HRSE	1111111111111111111111111101000010111111111	62324142747256241333253	EAI	HRSE	rpoB526Asp	katG315Thr	inhA-15T	WT	WT	WT	WT	WT	WT
133	N42d	2007	Northern Vietnam	HRSE	1111111111111101111111111101000010111011111	62524142447256242333253	EAI	HRSEZOM	rpoB531Leu	katG315Thr	WT	WT	WT	WT	WT	gyrA90Val	WT
134	N44d	2007	Northern Vietnam	HRSE	1111111111111101111111111101000010111011111	62524142447256242333353	EAI	HRSEZOM	rpoB531Leu	katG315Thr	WT	WT	WT	WT	WT	gyrA90Val	WT
135	Nrd33	2008	Northern Vietnam	HRSE	1111111111111111111111111100000000111111111	62325142447255242333253	EAI	HRSE	rpoB516Val	katG315Asn	WT	WT	WT	WT	WT	WT	WT
136	Nrd82	2009	Northern Vietnam	HRSE	1111111110111011111111111111000000111111111	62325142447255242333252	EAI	HRSEZ	rpoB516Val	katG315Asn	WT	WT	WT	WT	WT	WT	WT
137	Srd51	2009	Southern Vietnam	HRSE	1101111111111101111100111111000010111111111	32222143444867262333263	EAI	HRSEZ	rpoB531Leu	katG33Asp&katG315Thr	WT	WT	WT	WT	WT	WT	WT
138	S117	2008	Southern Vietnam	HRSE	1101111111110111111111111111000010111111111	62324142541256242333253	EAI	HRSE	rpoB531Gln	katG257Ile	inhA-15T	WT	WT	WT	WT	WT	WT
139	S118	2008	Southern Vietnam	HRSE	1111111111111111111111111001000010111111111	92324142547256242333363	EAI	HRSZ	rpoB531Leu	katG315Thr	WT	WT	WT	WT	WT	WT	WT
140	S300	2008	Southern Vietnam	HRSE	1111111111111111111111111001000010111111111	92324142547256242333352	EAI	HRSEZ	rpoB526Asp	katG315Thr	WT	WT	WT	WT	WT	WT	WT
141	S246	2005	Southern Vietnam	HRSE	1111111111011111110000000000000000000000111	62324142547256242333353	EAI	HRSEZKACOM	rpoB526Asp	katG315Thr	WT	WT	WT	WT	rrs1401G	gyrA88Ala	WT
142	S224	2008	Southern Vietnam	HRSE	1111111111111111111111111001000000111111111	62224142547256242333253	EAI	HRZKACOM	rpoB531Leu	WT	inhA-15T&inhA21Val	WT	WT	WT	rrs1401G	gyrA94Gly	WT
143	S247	2005	Southern Vietnam	HRSE	1111111111111111110000000000000000000000111	62324142546256242333353	EAI	HRSEKACOM	rpoB526Arg	katG315Thr	WT	WT	rpoC566Val	WT	rrs1401G	WT	WT
144	S255	2006	Southern Vietnam	HRSE	1111111001111111111111111000000000000001111	123241235471064042333253	EAI	HRSEOM	rpoB526Tyr	katG127Pro	inhA-15T	WT	WT	WT	WT	gyrA90Val	WT
145	Srd24	2008	Southern Vietnam	HRSE	1111111111110111111111111111010010111111111	63324141547246252333253	EAI	HRSEZ	rpoB526Asp	katG315Thr	WT	WT	WT	WT	WT	WT	WT
146	S221	2008	Southern Vietnam	HRSE	1111111111111111111111111111000000111111111	62324142547274242333253	EAI	HRSZ	rpoB526Thr	katG315Thr	WT	WT	WT	WT	WT	WT	WT
147	Nrd23	2008	Northern Vietnam	H	1111111111111111111111111111111100001111111	21243351343137122334252	T	H	WT	katG315Thr	WT	WT	WT	WT	WT	WT	WT
148	Srd48	2008	Southern Vietnam	H	1111111111101000000000001111111100001111111	4422122334NDND13122234252	T	H	WT	katG315Thr	WT	WT	WT	WT	WT	WT	WT
149	Nrd9	2008	Northern Vietnam	HS	1111111110111011111111111100111100001111111	21243351343137122334252	T	H	WT	WT	inhA-15T	WT	WT	WT	WT	WT	WT
150	Srd54	2009	Southern Vietnam	HS	1111111111101000000000001111111100001111111	4322122334NDND14122234252	T	RSZ	rpoB516Tyr	WT	WT	WT	WT	WT	WT	WT	WT
151	N2d	2006	Northern Vietnam	HRS	1111111111111111111111111111111100001111111	21243351343137122334252	T	HRSZ	rpoB526Asp	katG315Thr	WT	WT	WT	WT	WT	WT	WT
152	Nrd47	2008	Northern Vietnam	HRSE	1111111110111111111111111111111100001111111	21243351242137112234252	T	HRSEZ	rpoB531Leu	katG315Thr	WT	WT	WT	WT	WT	WT	WT
153	N20d	2007	Northern Vietnam	HRSE	1111111111111111111111111111111100001111111	21143351242137122234252	T	HRSEZOM	rpoB531Leu	WT	inhA-15T&inhA94Ala	WT	WT	WT	WT	gyrA94Gly	WT
154	N43d	2007	Northern Vietnam	HRSE	1111111111111101111111111111111100001111111	21143351242137122234352	T	HRSEZOM	rpoB531Leu	WT	inhA-15T&inhA94Ala	WT	WT	WT	WT	gyrA94Gly	WT
155	Srd59	2009	Southern Vietnam	HRSE	1000001111111111111111111111111100001111111	21243351242138122324252	T	RSEZ	rpoB512InsertArg	WT	WT	WT	WT	WT	WT	WT	WT
156	S83	2008	Southern Vietnam	HRSE	1111111111111111111111111111111100001111111	25322223453438112334252	T	HRE	rpoB526Tyr	katG315Thr	WT	WT	rpoC448Glu	WT	WT	WT	WT
157	S199	2008	Southern Vietnam	HRSE	1111111111111111111111111111111100001111111	24423233343426122334252	T	HRSEZ	rpoB490Arg&rpoB531Trp	katG315Thr	WT	WT	WT	WT	WT	WT	WT
158	S16	2007	Southern Vietnam	HRSE	1111111111110111111111111111111100001110111	26122233333526132334252	T	HREOM	rpoB531Leu	katG315Thr	WT	WT	WT	WT	WT	gyrA94Gly	WT
159	S220	2008	Southern Vietnam	HRSE	1111111111111100000000001111111100001111111	45221223344414122234253	T	HRZOM	rpoB518deletionAsn	katG315Thr	WT	WT	WT	WT	WT	WT	gyrB504Val
160	N1	2007	Northern Vietnam	H	0000000000000000000000000001111111111111111	74544433544438122334253	U	H	WT	WT	inhA-15T	WT	WT	WT	WT	WT	WT
161	S212	2005	Southern Vietnam	H	1111111111111111111111111111111111111111111	26321182435648122334253	U	H	WT	WT	inhA-15T	WT	WT	WT	WT	WT	WT
162	S128	2008	Southern Vietnam	R	1111111111111111111111111111101000001111111	25343353333535122334252	U	R	rpoB526Leu	WT	WT	WT	WT	WT	WT	WT	WT
163	S208	2008	Southern Vietnam	R	1111111111111111111111111111110100001111111	24423223333336112334252	H	R	rpoB531Leu	WT	WT	WT	WT	WT	WT	WT	WT
164	S266	2007	Southern Vietnam	HR	1111111111111111111100001111111100001111101	26524243342438122333243	LAM	OM	WT	WT	WT	WT	rpoC542Ala	WT	WT	gyrA94Tyr	WT
165	Nrd42	2008	Northern Vietnam	HS	1111111111111111111111010111111100001111111	251213233344435121334252	U	H	WT	katG315Thr	WT	WT	WT	WT	WT	WT	WT
166	C01	2008	Central Vietnam	HS	1111111111111111111111111111111111111111111	27321192344747132334253	U	H	WT	katG315Thr	WT	WT	WT	WT	WT	WT	WT
167	N15d	2007	Northern Vietnam	HRS	1111111111111111111111111110000100001110000	21243341323138122434252	U	HRS	rpoB531Leu	katG315Thr	WT	WT	WT	WT	WT	WT	WT
168	N21d	2007	Northern Vietnam	HRS	1011111111001000000111111111111100001111111	25323223343127112334252	U	HR	rpoB516Val	katG315Asn	WT	WT	WT	WT	WT	WT	WT
169	N23d	2007	Northern Vietnam	HRS	1011111111001000000111111111111100001111111	25323223343127112334252	U	HR	rpoB516Val	katG315Asn	WT	WT	WT	WT	WT	WT	WT
170	Nrd78	2009	Northern Vietnam	HRSE	1110110010110011111111111111111100001111111	26142243243227132334252	U	HRSEZ	rpoB531Trp&rpoB616Ala	katG480Ala	WT	WT	WT	WT	WT	WT	WT
171	Srd23	2008	Southern Vietnam	HRSE	1111111111111111111111111011111101001111111	4522122334NDND18122234242	U	HREZ	rpoB531Leu	katG232Ala	WT	WT	WT	WT	WT	WT	WT
172	Srd43	2008	Southern Vietnam	HRSE	1111111111111111111111011111111111111111111	27321182445743122324263	U	HRSEZ	rpoB513Leu&rpoB753Phe	katG315Thr	WT	WT	WT	WT	WT	WT	WT
173	S244	2005	Southern Vietnam	HRSE	1111111111111111111111111111110000001111111	24322223343338112334252	U	RZ	rpoB531Leu	WT	WT	C-52T	WT	WT	WT	WT	WT
Antibiotic drugs:			H: Isoniazid; R: Rifampicin; S: Streptomycin; E: Ethambutol
Spoligotype pattern:			The presence or absence of 43 spacers in the direct repeat locus of Mycobacterium tuberculosis
24-loci MIRU-VNTR pattern:			Variable-number tandem repeats of mycobacterial interspersed repetitive units (MIRU-VNTR) typing with a panel of 24 loci
M. tuberculosis lineage			Lineage 1: East-African/Indian (EAI) genotypes
			Lineage 2: Beijing genotypes
			Lineage 4: Euro-American (EA) genotypes (H, LAM, T and U)
WT:			Wild type
ND:			Not detected
